# Supplementary material for: Revisiting Vitis vinifera Subtilase Gene Family: A Possible Role in Grapevine Resistance against Plasmopara viticola
Source: Front Plant Sci. 2016 Nov 25;7:1783. doi: 10.3389/fpls.2016.01783 (PMC5122586; doi:10.3389/fpls.2016.01783)
Supplement: Supplementary Data 3 — General features of grapevine subtilases. Gene locus, nucleotide, and protein accessions, VvSBT group, chromosomal location, number of intron and exons, protein predicted name, enzyme code, protein length, molecular weight, isoelectric point, domain, and Gene Ontology terms are represented. [file Table3.XLSX]

## Sheet: VvSBT global information table
NCBI ID			Sequence Description (ncbi)	VvSBT group	Chromosome	Start (bp)	End (bp)	number of exons	number of introns	Enzyme Codes	Length (aa)	Mol Wt. (Da)	pI	Domais				Blast2GO analysis
Gene Locus	Nucleotide	Protein												PA	S8 peptidase	I9 Inhibitor	others	Cellular Component	Molecular Function	Biological Process
LOC100243546	XM_002267185.3	XP_002267221.2	subtilisin-like protease SBT3.5	outgroup	10 (random)	71072	76275	10	9	EC:3.4.21	822	87203.5	5.70	0	1	1	0	extracellular region	serine-type endopeptidase activity	proteolysis; cuticle development
LOC104878187	XM_010648072.1	XP_010646374.1	subtilisin-like protease SBT3.5	outgroup	Un	158850	160083	2	1	EC:3.4.21, EC:1.3.1.74	251	26597.2	8.79	0	1	0	0	extracellular region	serine-type endopeptidase activity; 2-alkenal reductase [NAD(P)] activity	proteolysis; oxidation-reduction process
LOC100242573	XM_010657555.1	XP_010655857.1	subtilisin-like protease SDD1	outgroup	10	11406806	11423445	10	9	EC:3.4.21	842	90115.3	7.35	0	1	1	0	extracellular region	serine-type endopeptidase activity	proteolysis
LOC100243906	XM_002262943.3	XP_002262979.2	cucumisin-like	VvSBT1	16	15161710	15168245	11	10	EC:3.4.21	790	85494.2	6.08	0	1	1	0	extracellular region	serine-type endopeptidase activity	proteolysis
LOC100248908	XM_002264460.1	XP_002264496.1	cucumisin-like	VvSBT1	16	15196653	15200153	10	9	EC:3.4.21	773	82950.8	5.46	0	1	1	0	extracellular region	serine-type endopeptidase activity	proteolysis
LOC100241012	XM_002271760.2	XP_002271796.2	cucumisin-like	VvSBT1	6	12883750	12887018	10	9		727	77460	6.21	0	1	1	0	extracellular region	serine-type peptidase activity
LOC100247874	XM_002275771.2	XP_002275807.1	cucumisin-like	VvSBT1	2	4146149	4150511	10	9	EC:3.4.21	766	82268.8	5.20	0	1	1	0	extracellular region	serine-type endopeptidase activity	proteolysis
LOC100247847	XM_002277079.3	XP_002277115.3	cucumisin	VvSBT1	13	3879716	3904781	18	17	EC:3.4.21	1359	144533	5.07	0	2	2	0	extracellular region	serine-type endopeptidase activity	proteolysis
LOC100244497	XM_002277527.1	XP_002277563.1	cucumisin-like	VvSBT1	13	3718716	3722892	10	9	EC:3.4.21	742	78508.7	5.32	0	1	1	0	extracellular region	serine-type endopeptidase activity	proteolysis
LOC100243364	XM_002280312.3	XP_002280348.3	cucumisin-like	VvSBT1	6	6420239	6423521	9	8	EC:3.4.21	735	79308.9	8.54	0	1	1	0	extracellular region	serine-type endopeptidase activity	proteolysis
LOC100241625	XM_010652669.1	XP_010650971.1	cucumisin-like	VvSBT1	6	6456524	6461042	9	8		687	74023.7	9.44	1	1	1	0	extracellular region	serine-type peptidase activity
LOC100260464	XM_010652670.1	XP_010650972.1	cucumisin-like	VvSBT1	6	6398346	6406337	9	8	EC:3.4.21	705	75296.9	5.36	0	1	1	0	extracellular region	serine-type endopeptidase activity	proteolysis
LOC100253594	XM_010653136.1	XP_010651438.1	cucumisin-like	VvSBT1	6	6434842	6437933	8	7	EC:3.4.21	678	73140.5	8.44	0	1	1	0	extracellular region	serine-type endopeptidase activity	proteolysis
LOC100262117	XM_010653145.1	XP_010651447.1	cucumisin	VvSBT1	6	5757473	5760376	8	7	EC:3.4.21	703	75074.1	7.89	0	1	1	0	extracellular region	serine-type endopeptidase activity	proteolysis
LOC100266702	XM_010653394.1	XP_010651696.1	cucumisin-like	VvSBT1	6	12923126	12934637	10	9		746	79426	5.63	0	1	1	0	extracellular region	serine-type peptidase activity
LOC100256451	XM_010660202.1	XP_010658504.1	cucumisin-like	VvSBT1	13	3818233	3821288	9	8	EC:3.4.21	702	73898.1	5.54	1	1	1	0	extracellular region	serine-type endopeptidase activity	proteolysis
LOC100259879	XM_010660203.1	XP_010658505.1	cucumisin isoform X1	VvSBT1	13	3740309	3743794	10	9	EC:3.4.21	746	79249	5.93	1	1	1	0	extracellular region	serine-type endopeptidase activity	proteolysis
LOC100259879	XM_010660204.1	XP_010658506.1	cucumisin isoform X2	VvSBT1	13	3740309	3743794	10	9	EC:3.4.21	745	79161.9	5.93	1	1	1	0	extracellular region	serine-type endopeptidase activity	proteolysis
LOC104881130	XM_010660205.1	XP_010658507.1	cucumisin-like	VvSBT1	13	3746539	3750191	10	9	EC:3.4.21	762	81867.9	8.70	1	1	1	0	extracellular region	serine-type endopeptidase activity	proteolysis
LOC100263317	XM_010660206.1	XP_010658508.1	cucumisin-like	VvSBT1	13	3769095	3771614	6	5	EC:3.4.21	525	55746.8	9.00	1	1	0	0	extracellular region	serine-type endopeptidase activity	proteolysis
LOC100263269	XM_010660354.1	XP_010658656.1	cucumisin-like	VvSBT1	13	3824838	3837200	18	17	EC:3.4.21	1364	143830	5.34	0	2	2	0	extracellular region	serine-type endopeptidase activity	proteolysis
LOC100258131	XM_010660356.1	XP_010658658.1	cucumisin	VvSBT1	13	3768027	3808263	19	18	EC:3.4.21	1430	153340	8.75	0	2	2	0	extracellular region	serine-type endopeptidase activity	proteolysis
LOC104877291	XM_010660358.1	XP_010658660.1	cucumisin	VvSBT1	13	3765728	3766409	3	2		178	18959.9	7.75	0	1	0	0	extracellular region	serine-type peptidase activity
LOC100267263	XM_010664243.1	XP_010662545.1	cucumisin-like	VvSBT1	16	15356606	15359969	10	9	EC:3.4.21	736	78669.1	5.46	0	1	1	0	extracellular region	serine-type endopeptidase activity	proteolysis
LOC104882168	XM_010664257.1	XP_010662559.1	cucumisin-like	VvSBT1	16	15378970	15380088	4	3	EC:3.4.21	241	25727.4	4.69	0	1	0	0	extracellular region	serine-type endopeptidase activity	proteolysis
LOC100853805	XM_010664260.1	XP_010662562.1	cucumisin-like	VvSBT1	16	15307914	15311094	9	8	EC:3.4.21	750	81058.8	5.87	0	1	1	0	extracellular region	serine-type endopeptidase activity	proteolysis
LOC100259224	XM_002272562.3	XP_002272598.1	xylem serine proteinase 1	VvSBT2	15	15340665	15344257	11	10	EC:3.4.21, EC:1.3.1.74	736	79020.2	8.93	0	1	1	0	extracellular region	serine-type endopeptidase activity; 2-alkenal reductase [NAD(P)] activity	proteolysis; oxidation-reduction process
LOC100252726	XM_002277070.2	XP_002277106.1	xylem serine proteinase 1 isoform X2	VvSBT2	8	17586256	17591115	11	10	EC:3.4.21, EC:1.3.1.74	744	80099.1	9.57	0	1	1	0	extracellular region	serine-type endopeptidase activity; 2-alkenal reductase [NAD(P)] activity	proteolysis; oxidation-reduction process
LOC100252726	XM_010655754.1	XP_010654056.1	xylem serine proteinase 1 isoform X1	VvSBT2	8	17586256	17591115	11	10	EC:3.4.21	771	83041.4	9.51	0	1	1	0	extracellular region	serine-type endopeptidase activity; oxidoreductase activity	proteolysis
LOC100254106	XM_010663308.1	XP_010661610.1	xylem serine proteinase 1	VvSBT2	15	15334997	15338703	11	10	EC:3.4.21, EC:1.3.1.74	737	78785.4	9.13	0	1	1	0	extracellular region	serine-type endopeptidase activity; 2-alkenal reductase [NAD(P)] activity	proteolysis; oxidation-reduction process
LOC100246533	XM_002263201.3	XP_002263237.2	subtilisin-like protease SBT3.5 isoform X2	VvSBT3	4	23760442	237565318	12	11	EC:3.4.21	763	81961.9	8.52	1	1	1	0	extracellular region	serine-type endopeptidase activity	proteolysis
LOC100257482	XM_002269717.2	XP_002269753.1	CO(2)-response secreted protease-like	VvSBT3	18	12908768	12912836	9	8	EC:3.4.21	768	81886	6.10	0	1	1	0	extracellular region	serine-type endopeptidase activity	proteolysis; response to carbon dioxide; negative regulation of stomatal complex development
LOC100264034	XM_002273159.3	XP_002273195.2	subtilisin-like protease SBT3.5	VvSBT3	16	21419829	21423364	10	9	EC:3.4.21	776	82196	6.17	0	1	1	0	extracellular region	serine-type endopeptidase activity	proteolysis
LOC100243842	XM_002273667.2	XP_002273703.1	CO(2)-response secreted protease	VvSBT3	13	15625502	15637951	11	10	EC:3.4.21, EC:1.3.1.74	777	83350	8.66	0	1	1	0	apoplast; plant-type cell wall	serine-type endopeptidase activity; 2-alkenal reductase [NAD(P)] activity	proteolysis; oxidation-reduction process
LOC100263381	XM_002278414.3	XP_002278450.2	subtilisin-like protease SBT3.3	VvSBT3	2	2469920	2473555	10	9	EC:3.4.21	787	85208.5	8.74	0	1	1	0	extracellular region	nucleic acid binding; serine-type endopeptidase activity	proteolysis
LOC100853857	XM_003634104.2	XP_003634152.2	subtilisin-like protease SBT3.5	VvSBT3	16	21269828	21276081	10	9		776	82325.3	6.74	0	1	1	0	apoplast; plant-type cell wall	hydrolase activity
LOC100853897	XM_003634105.2	XP_003634153.1	subtilisin-like protease SBT3.5	VvSBT3	16	21257340	21261299	10	9	EC:3.4.21	776	82714.7	6.31	0	1	1	0	extracellular region	serine-type endopeptidase activity	proteolysis
LOC100260528	XM_010649370.1	XP_010647672.1	subtilisin-like protease SBT3.5	VvSBT3	3	440921	445145	11	10	EC:3.4.21	776	83267.3	8.08	0	1	1	0	extracellular region	serine-type endopeptidase activity	proteolysis
LOC100246533	XM_010651017.1	XP_010649319.1	subtilisin-like protease SBT3.5 isoform X1	VvSBT3	4	23760442	237565318	12	11	EC:3.4.21	738	79239.6	8.21	1	1	1	0	extracellular region	serine-type endopeptidase activity	proteolysis
LOC100246533	XM_010651018.1	XP_010649320.1	subtilisin-like protease SBT3.5 isoform X3	VvSBT3	4	23760442	237565318	12	11	EC:3.4.21	726	77749.8	8.22	1	1	1	0	apoplast; plant-type cell wall	serine-type endopeptidase activity	proteolysis
LOC100246533	XM_010651019.1	XP_010649321.1	subtilisin-like protease SBT3.5 isoform X3	VvSBT3	4	23760442	237565318	12	11	EC:3.4.21	726	77749.8	8.22	1	1	1	0	apoplast; plant-type cell wall	serine-type endopeptidase activity	proteolysis
LOC100265607	XM_010653097.1	XP_010651399.1	subtilisin-like protease SBT3.5	VvSBT3	6	344248	349212	10	9	EC:3.4.21	780	84723.4	8.30	0	1	1	0	extracellular region	serine-type endopeptidase activity	proteolysis; double fertilization forming a zygote and endosperm
LOC100251004	XM_010653607.1	XP_010651909.1	cucumisin-like	VvSBT3	6	19891995	19896145	11	10	EC:3.4.21	756	81162.5	7.04	0	1	1	0	extracellular region	serine-type endopeptidase activity	proteolysis
LOC100258241	XM_010663620.1	XP_010661922.1	subtilisin-like protease SBT3.5	VvSBT3	2	2458478	2468930	18	17	EC:3.4.21	1488	157444	6.27	2	2	2	0	extracellular region	serine-type endopeptidase activity	proteolysis; multicellular organism development
LOC100252770	XM_002266692.2	XP_002266728.1	subtilisin-like protease SBT5.3 isoform X1	VvSBT4	12	10151211	10162634	12	11	EC:3.4.21	769	82329.6	8.81	1	1	1	0	apoplast; plant-type cell wall	serine-type endopeptidase activity	proteolysis; glucosinolate biosynthetic process
LOC100254828	XM_002269223.3	XP_002269259.3	subtilisin-like protease SBT5.4	VvSBT4	Un	19571	23963	11	10	EC:3.4.21	749	80857.9	6.55	1	1	1	0	apoplast; plant-type cell wall	serine-type endopeptidase activity	proteolysis
LOC100250276	XM_002269339.2	XP_002269375.1	subtilisin-like protease SBT5.3	VvSBT4	10	3915030	3919935	9	8	EC:3.4.21	778	84034.3	9.41	1	1	1	0	apoplast; plant-type cell wall	serine-type endopeptidase activity	proteolysis
LOC100256591	XM_002269420.3	XP_002269456.2	subtilisin-like protease SBT5.4, partial	VvSBT4	Un	106	2387	6	5	EC:3.4.21	575	60879.8	6.32	1	1	0	0	apoplast; plant-type cell wall	serine-type endopeptidase activity	proteolysis; maintenance of meristem identity; glucosinolate biosynthetic process
LOC100252070	XM_002269519.3	XP_002269555.2	subtilisin-like protease SBT5.3	VvSBT4	10	3990404	3995467	9	8	EC:3.4.21	777	84254.5	9.42	1	1	1	0	apoplast; plant-type cell wall	serine-type endopeptidase activity	proteolysis
LOC100853051	XM_003635467.2	XP_003635515.1	subtilisin-like protease SBT5.4, partial	VvSBT4	Un	8	1592	6	5	EC:3.4.21	347	38202	6.45	0	1	1	0	extracellular region	serine-type endopeptidase activity	proteolysis; maintenance of meristem identity
LOC100251507	XM_010646354.1	XP_010644656.1	subtilisin-like protease SBT5.4	VvSBT4	19	9747950	9752833	11	10	EC:3.4.21	768	82730	9.16	1	1	1	0	apoplast; plant-type cell wall	serine-type endopeptidase activity	proteolysis; glucosinolate biosynthetic process
LOC100250428	XM_010648718.1	XP_010647020.1	subtilisin-like protease SBT5.3 isoform X1	VvSBT4	Un	11570	15932	11	10	EC:3.4.21	771	83155.7	8.83	1	1	1	0	apoplast; plant-type cell wall	serine-type endopeptidase activity	proteolysis
LOC100250428	XM_010648719.1	XP_010647021.1	subtilisin-like protease SBT5.3 isoform X2	VvSBT4	Un	11570	15932	11	10	EC:3.4.21	725	77953.5	8.73	1	1	1	0	apoplast; plant-type cell wall	serine-type endopeptidase activity	proteolysis
LOC100255614	XM_010648720.1	XP_010647022.1	subtilisin-like protease SBT5.3	VvSBT4	Un	1255	5253	11	10	EC:3.4.21	758	82065.4	6.79	1	1	1	0	apoplast; plant-type cell wall	serine-type endopeptidase activity	proteolysis
LOC104877405	XM_010648721.1	XP_010647023.1	subtilisin-like protease SBT5.4	VvSBT4	Un	16071	18643	6	5		354	38071.9	9.11	1	1	0	0	apoplast; plant-type cell wall
LOC100854364	XM_010649218.1	XP_010647520.1	subtilisin-like protease SBT5.3	VvSBT4	Un	20	2688	7	6		698	74904.4	9.07	1	1	1	0	apoplast; plant-type cell wall	serine-type peptidase activity
LOC100252770	XM_010659200.1	XP_010657502.1	subtilisin-like protease SBT5.3 isoform X2	VvSBT4	12	10151211	10162634	12	11	EC:3.4.21	620	65769.9	9.02	1	1	0	0	apoplast; plant-type cell wall	serine-type endopeptidase activity	proteolysis; glucosinolate biosynthetic process
LOC100254813	XM_002267704.2	XP_002267740.1	subtilisin-like protease	VvSBT5	9	21880756	21883400	1	0		762	81755.7	5.99	0	1	1	0	apoplast; plant-type cell wall	serine-type peptidase activity
LOC100253196	XM_002270922.2	XP_002270958.1	subtilisin-like protease	VvSBT5	16	14692526	14695285	1	0	EC:3.4.21	774	83058.4	8.67	1	1	1	0	apoplast; plant-type cell wall	serine-type endopeptidase activity	proteolysis; asymmetric cell division
LOC100251409	XM_002272733.2	XP_002272769.1	subtilisin-like protease	VvSBT5	9	769298	771992	1	0	EC:3.4.21	771	81931.6	6.03	1	1	1	0	apoplast; plant-type cell wall	serine-type endopeptidase activity	proteolysis; secondary shoot formation
LOC100260739	XM_002272755.2	XP_002272791.1	subtilisin-like protease	VvSBT5	15	15300073	15302466	1	0	EC:3.4.21	767	81406.5	8.42	1	1	1	0	apoplast; plant-type cell wall	serine-type endopeptidase activity	proteolysis
LOC100255668	XM_002272788.3	XP_002272824.2	subtilisin-like protease	VvSBT5	15	15291930	15294968	2	1	EC:3.4.21	778	83526.4	5.59	1	1	1	0	apoplast; plant-type cell wall	serine-type endopeptidase activity	proteolysis
LOC100262514	XM_002272929.2	XP_002272965.1	subtilisin-like protease	VvSBT5	15	15249300	15252310	3	2	EC:3.4.21	767	81184	8.14	1	1	1	0	apoplast; plant-type cell wall	serine-type endopeptidase activity	proteolysis
LOC100257393	XM_002272963.2	XP_002272999.1	subtilisin-like protease	VvSBT5	15	15240668	15243478	2	1	EC:3.4.21	768	81559.6	9.19	1	1	1	0	apoplast; plant-type cell wall	serine-type endopeptidase activity	proteolysis
LOC100263349	XM_002275345.2	XP_002275381.2	subtilisin-like protease SDD1	VvSBT5	2	4354053	4456526	9	8		1076	114560	6.35	2	2	1	0	apoplast; plant-type cell wall	hydrolase activity
LOC100258212	XM_002275374.2	XP_002275410.2	subtilisin-like protease SDD1	VvSBT5	2	4341005	4343452	1	0	EC:3.4.21	755	80451.3	7.59	1	1	1	0	apoplast; plant-type cell wall	serine-type endopeptidase activity; oxidoreductase activity	proteolysis
LOC100253079	XM_002275393.2	XP_002275429.1	subtilisin-like protease	VvSBT5	2	4336989	4339321	1	0	EC:3.4.21	740	78194.6	7.33	1	1	1	0	apoplast; plant-type cell wall	serine-type endopeptidase activity	proteolysis
LOC100242816	XM_002275435.2	XP_002275471.2	uncharacterized protein	VvSBT5	2	4329190	4335224	3	2	EC:3.4.21	1485	156450	5.09	2	2	2	0	apoplast; plant-type cell wall	serine-type endopeptidase activity	proteolysis
LOC100266245	XM_002277863.3	XP_002277899.1	subtilisin-like protease	VvSBT5	7	16714666	16718967	1	0		769	82646	5.42	0	1	1	0	apoplast; plant-type cell wall	serine-type peptidase activity
LOC100264662	XM_002278256.2	XP_002278292.1	subtilisin-like protease	VvSBT5	11	814149	817194	2	1	EC:3.4.21	761	81102.1	9.12	1	1	1	0	apoplast; plant-type cell wall	serine-type endopeptidase activity	RNA splicing, via endonucleolytic cleavage and ligation; proteolysis; methionine biosynthetic process; plant-type cell wall organization; plant-type cell wall biogenesis; regulation of meristem growth; anther development
LOC100255612	XM_002282268.3	XP_002282304.3	subtilisin-like protease	VvSBT5	3	3842922	3845122	1	0	EC:3.4.21	732	79298.7	5.75	1	1	1	0	apoplast; plant-type cell wall	serine-type endopeptidase activity	proteolysis
LOC100267603	XM_002282297.2	XP_002282333.2	subtilisin-like protease	VvSBT5	3	3833003	3835332	1	0	EC:3.4.21	746	80794.6	5.62	1	1	1	0	apoplast; plant-type cell wall	serine-type endopeptidase activity	proteolysis
LOC100259061	XM_002282805.2	XP_002282841.2	uncharacterized protein	VvSBT5	18	8669672	8677405	3	2	EC:3.4.21	1529	164213	5.79	0	2	2	0	apoplast; plant-type cell wall	serine-type endopeptidase activity	proteolysis
LOC100248833	XM_002282820.2	XP_002282856.2	subtilisin-like protease	VvSBT5	18	8641061	8643507	1	0	EC:3.4.21	766	82915.8	6.13	1	1	1	0	apoplast; plant-type cell wall	serine-type endopeptidase activity	proteolysis
LOC100257444	XM_002283243.3	XP_002283279.2	subtilisin-like protease	VvSBT5	18	7850312	7853095	1	0	EC:3.4.21	765	80876.4	5.85	1	1	1	0	apoplast; plant-type cell wall	serine-type endopeptidase activity	proteolysis
LOC100242388	XM_002284065.3	XP_002284101.1	subtilisin-like protease	VvSBT5	7	15729038	15731985	1	0	EC:3.4.21	767	81135.6	5.79	1	1	1	0	apoplast; plant-type cell wall	serine-type endopeptidase activity	proteolysis; mucilage metabolic process involved in seed coat development; mucilage extrusion from seed coat
LOC100248944	XM_002284828.3	XP_002284864.1	subtilisin-like protease	VvSBT5	18	8659550	8662566	1	0	EC:3.4.21	763	82187.6	6.99	0	1	1	0	extracellular region	serine-type endopeptidase activity	proteolysis
LOC100243797	XM_002284833.3	XP_002284869.3	subtilisin-like protease	VvSBT5	18	8646067	8648420	1	0	EC:3.4.21	778	83683.2	6.99	0	1	1	0	extracellular region	serine-type endopeptidase activity	proteolysis
LOC100245280	XM_003632328.2	XP_003632376.1	subtilisin-like protease	VvSBT5	7	3453021	3455498	1	0		784	83153.7	8.36	1	1	1	0	apoplast; plant-type cell wall	serine-type peptidase activity
LOC100852502	XM_003632727.2	XP_003632775.1	subtilisin-like protease	VvSBT5	9	343508	346375	1	0	EC:3.4.21	787	83440.1	8.74	1	1	1	0	apoplast; plant-type cell wall	serine-type endopeptidase activity	proteolysis
LOC100854771	XM_010648663.1	XP_010646965.1	subtilisin-like protease	VvSBT5	3	1535551	1538195	1	0	EC:3.4.21	774	81725.2	8.76	1	1	1	0	apoplast; plant-type cell wall	serine-type endopeptidase activity	sulfur amino acid metabolic process; polysaccharide catabolic process; starch metabolic process; proteolysis; microtubule nucleation; cellular amino acid biosynthetic process; serine family amino acid metabolic process; plant-type cell wall modification; plant-type cell wall biogenesis; regulation of meristem growth; glucosinolate biosynthetic process
LOC100265894	XM_010649439.1	XP_010647741.1	subtilisin-like protease	VvSBT5	3	3852060	3854262	1	0	EC:3.4.21	732	78960.1	5.17	0	1	1	0	extracellular region	serine-type endopeptidase activity	proteolysis
LOC100260681	XM_010649575.1	XP_010647877.1	subtilisin-like protease	VvSBT5	3	3848609	3850918	3	2	EC:3.4.21	693	74908	5.65	0	1	1	0	apoplast; plant-type cell wall	serine-type endopeptidase activity	proteolysis
LOC100265217	XM_010654121.1	XP_010652423.1	subtilisin-like protease SDD1	VvSBT5	7	7494166	7497313	1	0	EC:3.4.21, EC:1.3.1.74	766	82826.6	9.11	1	1	1	0	apoplast; plant-type cell wall	serine-type endopeptidase activity; 2-alkenal reductase [NAD(P)] activity	proteolysis; stomatal complex morphogenesis; regulation of cell proliferation; oxidation-reduction process
LOC100251577	XM_010656120.1	XP_010654422.1	subtilisin-like protease	VvSBT5	9	765220	767819	1	0	EC:3.4.21	788	84188.6	7.34	1	1	1	0	apoplast; plant-type cell wall	serine-type endopeptidase activity	proteolysis; secondary shoot formation
LOC104881871	XM_010663309.1	XP_010661611.1	subtilisin-like protease	VvSBT5	15	15327076	15330384	2	1	EC:3.4.21	768	81159.9	5.54	1	1	1	0	apoplast; plant-type cell wall	serine-type endopeptidase activity	proteolysis
LOC104881871	XM_010663310.1	XP_010661612.1	subtilisin-like protease	VvSBT5	15	15327076	15330384	2	1	EC:3.4.21	768	81159.9	5.54	1	1	1	0	apoplast; plant-type cell wall	serine-type endopeptidase activity	proteolysis
LOC100265949	XM_010663311.1	XP_010661613.1	subtilisin-like protease	VvSBT5	15	15309082	15312107	2	1	EC:3.4.21	767	80936.1	5.77	1	1	1	0	apoplast; plant-type cell wall	serine-type endopeptidase activity	proteolysis
LOC100262514	XM_010663313.1	XP_010661615.1	subtilisin-like protease	VvSBT5	15	15249300	15252310	3	2	EC:3.4.21	767	81184	8.14	1	1	1	0	apoplast; plant-type cell wall	serine-type endopeptidase activity	proteolysis
LOC100257393	XM_010663314.1	XP_010661616.1	subtilisin-like protease	VvSBT5	15	15240668	15243478	2	1	EC:3.4.21	768	81559.6	9.19	1	1	1	0	apoplast; plant-type cell wall	serine-type endopeptidase activity	proteolysis
LOC104882086	XM_010664017.1	XP_010662319.1	subtilisin-like protease	VvSBT5	16	8177641	8178663	2	1	EC:3.4.21	312	33778.9	5.36	0	1	1	0	apoplast; plant-type cell wall	serine-type endopeptidase activity	proteolysis
LOC100245233	XM_002269750.2	XP_002269786.1	subtilisin-like protease isoform X4	VvSBT6	11	16593821	16604672	14	13	EC:3.4.21	817	87158.4	7.12	0	1	1	fn3_5	extracellular region	serine-type endopeptidase activity	proteolysis
LOC100245233	XM_010658462.1	XP_010656764.1	subtilisin-like protease isoform X1	VvSBT6	11	16593821	16604672	14	13	EC:3.4.21	841	90102.8	7.37	0	1	1	fn3_5	extracellular region	serine-type endopeptidase activity	proteolysis
LOC100245233	XM_010658463.1	XP_010656765.1	subtilisin-like protease isoform X2	VvSBT6	11	16593821	16604672	14	13	EC:3.4.21	834	89187.8	8.02	0	1	1	fn3_5	extracellular region	serine-type endopeptidase activity	proteolysis
LOC100245233	XM_010658464.1	XP_010656766.1	subtilisin-like protease isoform X3	VvSBT6	11	16593821	16604672	14	13	EC:3.4.21	833	89059.6	7.70	0	1	1	fn3_5	extracellular region	serine-type endopeptidase activity	proteolysis
LOC100245233	XM_010658465.1	XP_010656767.1	subtilisin-like protease isoform X4	VvSBT6	11	16593821	16604672	14	13	EC:3.4.21	817	87158.4	7.12	0	1	1	fn3_5	extracellular region	serine-type endopeptidase activity	proteolysis
LOC100245233	XM_010658466.1	XP_010656768.1	subtilisin-like protease isoform X4	VvSBT6	11	16593821	16604672	14	13	EC:3.4.21	817	87158.4	7.12	0	1	1	fn3_5	extracellular region	serine-type endopeptidase activity	proteolysis
