# Supplementary material for: Revisiting Vitis vinifera Subtilase Gene Family: A Possible Role in Grapevine Resistance against Plasmopara viticola
Source: Front Plant Sci. 2016 Nov 25;7:1783. doi: 10.3389/fpls.2016.01783 (PMC5122586; doi:10.3389/fpls.2016.01783)
Supplement: Supplementary Data 4 — Targeting prediction of the 97 grapevine subtilases using either TargetP v1.1 or PredoTar v1.3. [file Table4.XLSX]

## Sheet: Final prediction
	TargetP						PredoTar					Final prediction
Subtilase Protein	Len	cTP	mTP	SP	other	Prediction	Mitochondrial	Plastid	ER	Elsewhere	Prediction
XP_002262979.2	790	0.025	0.048	0.849	0.086	S	0.01	0	0.99	0.01	ER	S
XP_002263237.2	763	0.001	0.352	0.805	0.183	S	0.07	0.01	0.11	0.81	none	S
XP_002264496.1	773	0.001	0.212	0.948	0.02	S	0.03	0	0.99	0.01	ER	S
XP_002266728.1	769	0.002	0.072	0.991	0.017	S	0.02	0	0.99	0.01	ER	S
XP_002267221.2	822	0.003	0.096	0.962	0.148	S	0.01	0	0.99	0.01	ER	S
XP_002267740.1	762	0.009	0.016	0.961	0.072	S	0.01	0.01	0.92	0.08	ER	S
XP_002269259.3	749	0.021	0.404	0.192	0.442	_	0.01	0.03	0.03	0.93	none	_
XP_002269375.1	778	0.006	0.274	0.88	0.015	S	0.02	0	0.99	0.01	ER	S
XP_002269456.2	575	0.092	0.433	0.081	0.457	_	Discarded: no terminal Met					_
XP_002269555.2	777	0.013	0.087	0.909	0.06	S	0.02	0	0.99	0.01	ER	S
XP_002269753.1	768	0.024	0.089	0.79	0.08	S	0.01	0	0.99	0.01	ER	S
XP_002269786.1	817	0.004	0.032	0.99	0.083	S	0.01	0	0.99	0.01	ER	S
XP_002270958.1	774	0.007	0.127	0.955	0.008	S	0.04	0	0.99	0.01	ER	S
XP_002271796.2	727	0.002	0.017	0.982	0.102	S	0.01	0	0.99	0.01	ER	S
XP_002272598.1	736	0.003	0.038	0.985	0.064	S	0.01	0	0.98	0.02	ER	S
XP_002272769.1	771	0.087	0.003	0.905	0.071	S	0.01	0.04	0.99	0.01	ER	S
XP_002272791.1	767	0.006	0.063	0.98	0.089	S	0.04	0	0.99	0.01	ER	S
XP_002272824.2	778	0.009	0.123	0.935	0.056	S	0.02	0	0.99	0.01	ER	S
XP_002272965.1	767	0.021	0.11	0.909	0.08	S	0.03	0	0.99	0.01	ER	S
XP_002272999.1	768	0.017	0.135	0.936	0.021	S	0.15	0	0.99	0.01	ER	S
XP_002273195.2	776	0.01	0.032	0.957	0.093	S	0.01	0	0.98	0.02	ER	S
XP_002273703.1	777	0.018	0.008	0.98	0.028	S	0.01	0	0.99	0.01	ER	S
XP_002275381.2	1076	0.211	0.119	0.108	0.487	_	0.02	0	0.01	0.96	none	_
XP_002275410.2	755	0.001	0.037	0.99	0.104	S	0.01	0	0.98	0.02	ER	S
XP_002275429.1	740	0.126	0.038	0.798	0.185	S	0.01	0.01	0.99	0.01	ER	S
XP_002275471.2	1485	0.003	0.055	0.99	0.033	S	0.01	0	0.96	0.04	ER	S
XP_002275807.1	766	0.009	0.04	0.958	0.046	S	0.02	0	0.99	0.01	ER	S
XP_002277106.1	744	0.012	0.038	0.895	0.187	S	0.01	0	0.99	0.01	ER	S
XP_002277115.3	1359	0.108	0.25	0.056	0.423	_	0.01	0.39	0	0.6	possibly plastid	C
XP_002277563.1	742	0.014	0.045	0.966	0.016	S	0.04	0	0.99	0.01	ER	S
XP_002277899.1	769	0.008	0.03	0.929	0.026	S	0.04	0.06	0.96	0.04	ER	S
XP_002278292.1	761	0.025	0.233	0.865	0.009	S	0.02	0	0.99	0.01	ER	S
XP_002278450.2	787	0.003	0.832	0.284	0.105	M	0.01	0	0.19	0.81	none	M
XP_002280348.3	735	0.001	0.054	0.974	0.095	S	0.02	0	0.96	0.04	ER	S
XP_002282304.3	732	0.222	0.094	0.089	0.747	_	0.01	0	0	0.99	none	_
XP_002282333.2	746	0.122	0.081	0.114	0.87	_	0.01	0.02	0	0.98	none
XP_002282841.2	1529	0.001	0.406	0.538	0.334	S	0.01	0	0.11	0.88	none	S
XP_002282856.2	766	0.002	0.343	0.84	0.029	S	0.28	0	0.69	0.23	ER	S
XP_002283279.2	765	0.003	0.112	0.973	0.063	S	0.03	0	0.99	0.01	ER	S
XP_002284101.1	767	0.005	0.164	0.754	0.136	S	0.01	0	0.99	0.01	ER	S
XP_002284864.1	763	0.01	0.161	0.767	0.046	S	0.01	0	0.97	0.03	ER	S
XP_002284869.3	778	0.006	0.947	0.079	0.174	M	0.02	0	0.01	0.97	none	M
XP_003632376.1	784	0.024	0.013	0.969	0.031	S	0.01	0	0.99	0.01	ER	S
XP_003632775.1	787	0.006	0.053	0.967	0.008	S	0.02	0	0.99	0.01	ER	S
XP_003634103.1	105	0.014	0.881	0.204	0.018	M	0.26	0	0.16	0.62	possibly mitochondrial	M
XP_003634152.2	776	0.064	0.028	0.91	0.056	S	0.01	0	0.98	0.02	ER	S
XP_003634153.1	776	0.033	0.02	0.951	0.044	S	0.01	0	0.99	0.01	ER	S
XP_003635515.1	347	0.002	0.177	0.985	0.006	S	0.05	0	0.99	0.01	ER	S
XP_010644656.1	768	0.001	0.256	0.981	0.009	S	0.03	0	0.99	0.01	ER	S
XP_010646374.1	251	0.234	0.081	0.044	0.827	_	0.01	0.01	0	0.98	none	_
XP_010646965.1	774	0.005	0.034	0.971	0.075	S	0.02	0.01	0.99	0.01	ER	S
XP_010647020.1	771	0.001	0.179	0.979	0.013	S	0.02	0	0.99	0.01	ER	S
XP_010647021.1	725	0.106	0.097	0.116	0.889	_	0.01	0.01	0	0.98	none	_
XP_010647022.1	758	0.004	0.28	0.943	0.007	S	0.02	0.01	0.99	0.01	ER	S
XP_010647023.1	354	0.022	0.095	0.082	0.832	_	0.01	0	0.03	0.96	none	_
XP_010647520.1	698	0.023	0.482	0.13	0.282	M	0.09	0	0.07	0.84	none	M
XP_010647672.1	776	0.002	0.05	0.99	0.025	S	0.02	0	0.99	0.01	ER	S
XP_010647741.1	732	0.109	0.102	0.143	0.789	_	0.01	0.01	0	0.99	none	_
XP_010647877.1	693	0.007	0.017	0.992	0.056	S	0.01	0	0.99	0.01	ER	S
XP_010649319.1	738	0.071	0.158	0.091	0.711	_	0.02	0.02	0.1	0.87	none	_
XP_010649320.1	726	0.141	0.147	0.031	0.828	_	0.01	0	0	0.99	none	_
XP_010649321.1	726	0.141	0.147	0.031	0.828	_	0.01	0	0	0.99	none	_
XP_010650971.1	687	0.648	0.19	0.135	0.065	C	0.01	0.08	0	0.91	none	C
XP_010650972.1	705	0.172	0.136	0.118	0.455	_	0.01	0	0.16	0.83	none	_
XP_010651399.1	780	0.003	0.186	0.832	0.129	S	0.07	0.03	0.07	0.84	none	S
XP_010651438.1	678	0.164	0.073	0.047	0.845	_	0.01	0	0	0.99	none	_
XP_010651447.1	703	0.223	0.179	0.084	0.457	_	0.01	0	0	0.99	none	_
XP_010651696.1	746	0.224	0.051	0.038	0.915	_	0.01	0.01	0	0.99	none	_
XP_010651909.1	756	0.004	0.027	0.974	0.045	S	0.02	0	0.99	0.01	ER	S
XP_010652423.1	766	0.002	0.06	0.979	0.017	S	0.01	0	0.99	0.01	ER	S
XP_010654056.1	771	0.012	0.038	0.895	0.187	S	0.01	0	0.99	0.01	ER	S
XP_010654422.1	788	0.061	0.227	0.033	0.604	_	0.01	0	0.02	0.97	none	_
XP_010655857.1	842	0.004	0.013	0.987	0.244	S	0.01	0.01	0.99	0.01	ER	S
XP_010656764.1	841	0.061	0.498	0.033	0.683	_	0.09	0.05	0.03	0.84	none	_
XP_010656765.1	834	0.011	0.887	0.061	0.254	M	0.31	0.01	0.11	0.61	possibly mitochondrial	M
XP_010656766.1	833	0.011	0.857	0.101	0.212	M	0.38	0.01	0.05	0.59	possibly mitochondrial	M
XP_010656767.1	817	0.004	0.032	0.99	0.083	S	0.01	0	0.99	0.01	ER	S
XP_010656768.1	817	0.004	0.032	0.99	0.083	S	0.01	0	0.99	0.01	ER	S
XP_010657502.1	620	0.271	0.044	0.03	0.897	_	0.01	0	0	0.99	none	_
XP_010658504.1	702	0.126	0.092	0.069	0.694	_	0.01	0.16	0	0.83	none	_
XP_010658505.1	746	0.001	0.181	0.972	0.019	S	0.17	0	0.82	0.15	ER	S
XP_010658506.1	745	0.001	0.183	0.977	0.017	S	0.17	0	0.82	0.15	ER	S
XP_010658507.1	762	0.07	0.423	0.242	0.111	M	0.09	0.2	0.11	0.65	possibly plastid	M
XP_010658508.1	525	0.016	0.634	0.022	0.689	_	0.09	0.1	0.02	0.81	none	_
XP_010658656.1	1364	0.43	0.155	0.023	0.295	C	0.25	0.26	0	0.55	possibly plastid	C
XP_010658658.1	1430	0.012	0.785	0.103	0.07	M	0.4	0	0.25	0.45	possibly mitochondrial	M
XP_010658660.1	178	0.107	0.223	0.276	0.416	_	0.06	0.14	0	0.81	none	_
XP_010661610.1	737	0.007	0.024	0.983	0.075	S	0.01	0.01	0.83	0.17	ER	S
XP_010661611.1	768	0.011	0.049	0.983	0.057	S	0.02	0	0.99	0.01	ER	S
XP_010661612.1	768	0.011	0.049	0.983	0.057	S	0.02	0	0.99	0.01	ER	S
XP_010661613.1	767	0.006	0.058	0.981	0.081	S	0.02	0	0.99	0.01	ER	S
XP_010661615.1	767	0.021	0.11	0.909	0.08	S	0.03	0	0.99	0.01	ER	S
XP_010661616.1	768	0.017	0.135	0.936	0.021	S	0.15	0	0.99	0.01	ER	S
XP_010661922.1	1488	0.039	0.703	0.15	0.073	M	0.29	0	0.03	0.69	possibly mitochondrial	M
XP_010662319.1	312	0.116	0.072	0.156	0.585	_	0.01	0	0	0.99	none	_
XP_010662545.1	736	0.001	0.212	0.948	0.02	S	0.03	0	0.99	0.01	ER	S
XP_010662559.1	241	0.045	0.152	0.152	0.631	_	0.01	0.05	0.02	0.92	none	_
XP_010662562.1	750	0.148	0.182	0.075	0.607	_	0.01	0	0.02	0.98	none	_
